# Supplementary material for: A decentralised neural model explaining optimal integration of navigational strategies in insects
Source: eLife. 2020 Jun 26;9:e54026. doi: 10.7554/eLife.54026 (PMC7365663; doi:10.7554/eLife.54026)
Supplement: Figure 3—source data 2. [file elife-54026-fig3-data2.zip]

Archive with 2 entries (2 files):
- PI_VH_SP15.mat
- PI_VH_SP25.mat
