# Supplementary material for: A decentralised neural model explaining optimal integration of navigational strategies in insects
Source: eLife. 2020 Jun 26;9:e54026. doi: 10.7554/eLife.54026 (PMC7365663; doi:10.7554/eLife.54026)
Supplement: Figure 5—source data 1. [file elife-54026-fig5-data1.zip]

Archive with 2 entries (2 files):
- final_FV.mat
- final_ZV.mat
