# Supplementary material for: A decentralised neural model explaining optimal integration of navigational strategies in insects
Source: eLife. 2020 Jun 26;9:e54026. doi: 10.7554/eLife.54026 (PMC7365663; doi:10.7554/eLife.54026)
Supplement: Source code 1. [file elife-54026-code1.zip]

Archive with 39 entries (33 files):
- circular_statistics.py
- data/
- data/ArcRouteMemory.mat
- data/HomeMemory_X0Y0.mat
- data/MeshSampled_ZMs_randomHeading.mat
- data/PiRouteMemory.mat
- data/World.mat
- figs_in_paper.ipynb
- image_processing.py
- insect_brain_model.py
- insect_navigation.py
- path_integration.py
- README.txt
- results/
- results/optimal_integration/
- results/optimal_integration/PI100_VH_SP5.mat
- results/optimal_integration/PI10_VH_SP5.mat
- results/optimal_integration/PI300_VH_SP5.mat
- results/optimal_integration/PI700_VH_SP5.mat
- results/optimal_integration/PI_Route.mat
- results/optimal_integration/PI_VH_Route.mat
- results/optimal_integration/PI_VH_SP15.mat
- results/optimal_integration/PI_VH_SP25.mat
- results/optimal_integration/VH_Route.mat
- results/route_following/
- results/route_following/QuiverPlotData_X-10_2_Y-8_2_SH20.mat
- results/route_following/RF_ONLY.mat
- results/route_following/RF_released_on_route.mat
- results/route_following/Wystrach2012_OnOffRoute.mat
- results/visual_homing/
- results/visual_homing/VH_ONLY.mat
- results/visual_homing/Wystrach2012_OnOffRoute.mat
- results/whole_model/
- results/whole_model/final_FV.mat
- results/whole_model/final_ZV.mat
- route_following.py
- simulations.ipynb
- visual_homing.py
- zernike_moment.py
