# Supplementary material for: A decentralised neural model explaining optimal integration of navigational strategies in insects
Source: eLife. 2020 Jun 26;9:e54026. doi: 10.7554/eLife.54026 (PMC7365663; doi:10.7554/eLife.54026)
Supplement: Source code 1. [file elife-54026-code1.zip › figs_in_paper.ipynb]

# %% [markdown]
# <center>Plot the figures in paper</center>

##### <center><font color='gray'>_Xuelong Sun_, _2020-04-01_</font></center>

# %% [code]
import matplotlib.pyplot as plt
import matplotlib.patches as mpatches
from matplotlib.collections import PatchCollection
import numpy as np
import scipy.io as sio

# %% [code]
fontsize = 30
r_folder = 'results/'
d_folder = 'data/'

# the simulated 3D world
world = sio.loadmat(d_folder + 'world.mat')
# load the data of mesh sampled ZMs
fre_world_data = sio.loadmat(d_folder+'MeshSampled_ZMs_fixedHeading.mat')

# the max order of ZM
zm_n_max = 16

# %% [markdown]
## <font color='red'> visual homin (VH) </font>

# %% [code]
r_sub_folder = 'visual_homing/'

from visual_homing import VisualHomingAgent

# the route memory
route_memory = sio.loadmat(d_folder + 'ArcRouteMemory.mat')
# the home memory
home_memory = sio.loadmat(d_folder + 'HomeMemory_X0Y0.mat')

# set up parameters
num_pn = 81
num_kc = 4000
vh_learning_rate = 0.1
vh_kc_thr = 0.04
# create an instance
vh = VisualHomingAgent(world, route_memory, home_memory, zm_n_max, vh_learning_rate, vh_kc_thr, num_pn, num_kc)
# training
en = vh.train_mb_network()

# %% [markdown]
### <font color='black'> _visual novelty heatmap_ </font>

# %% [code]
# calculate the map
map_x = fre_world_data['x'][0]
map_y = fre_world_data['y'][0]
map_ZM_As_random = fre_world_data['A']
e_map = np.zeros([len(map_x), len(map_y)]) 
for xi in range(len(map_x)):
    for yi in range(len(map_y)):
        e_map[xi, yi] = vh.mb.run(map_ZM_As_random[xi, yi, :vh.zm_coeff_num])

# draw the map
fig,ax = plt.subplots(figsize=(8,8))

ax.pcolormesh(map_x, np.flipud(map_x), np.rot90(e_map), cmap='RdPu')
ax.set_aspect(1)
ax.set_axis_off()
ax.set_xlim(-10,5)
ax.set_ylim(-10,5);
# plt.savefig('MB_Familiar_Map_l7.png')

# %% [markdown]
### <font color='black'> _visual homing results_ </font>

# %% [code]
fig,ax = plt.subplots(figsize=(8,8))
# get the data generated from the simulation
data = sio.loadmat(r_folder + r_sub_folder + 'VH_ONLY.mat')
pos = data['pos']
h = data['h']

# the index of the homing route to plot
plot_ind = [8]
# the indexes of the agents to caculate the initial heading
caculate_ind = [0,1,2,3,5,6,8,10,11]

# plot the homing route
for num,i in enumerate(plot_ind):
    if num == 0:
        ax.plot(pos[i][:,0]/100,pos[i][:,1]/100,color='r',lw=1.5,alpha = (num+1)*(1/len(plot_ind)),label='Homing Routes')
    ax.plot(pos[i][:,0]/100,pos[i][:,1]/100,color='r',lw=1.5,alpha = (num+1)*(1/len(plot_ind)))
    ax.quiver(pos[i][0,0]/100,pos[i][0,1]/100,np.cos(h[i][0]),np.sin(h[i][0]),
              color='r',scale=15, width=0.004, alpha = (num+1)*(1/len(plot_ind)))

# analysis the initial headings
import circular_statistics as cs
# simulated ant
cp_ind = cs.get_check_points_index(250, pos)
cp_h = [h[i,cp_ind[i]] for i in caculate_ind]
acc = 360 # 5deg goniometer
d_ref = np.linspace(0,2*np.pi,acc)
h_r, h_mean, h_sd0, h_ci95, r_num = cs.circular_statistics(cp_h,acc=acc)
# add the polar plot
insert_ax = fig.add_axes([0.2,0.6,0.2,0.2],projection='polar')
insert_ax.quiver(0,0,h_r*np.cos(h_mean),h_r*np.sin(h_mean),color='r', scale=0.5,scale_units='y',width=0.025,label='Model')
insert_ax.plot(np.linspace(h_mean-h_ci95,h_mean+h_ci95,20),np.repeat(h_r*4,20),color='r',lw=5)
insert_ax.scatter(h_mean-h_ci95,h_r*4,s=50,marker='.',color='r',edgecolor='r')
insert_ax.scatter(h_mean+h_ci95,h_r*4,s=50,marker='.',color='r',edgecolor='r')
# real ant
real_ant_data = sio.loadmat(r_folder + r_sub_folder + 'Wystrach2012_OnOffRoute.mat')
real_cp_h = real_ant_data['head_N1_RX_P'][0]
h_r, h_mean, h_sd0, h_ci95, r_num = cs.circular_statistics(real_cp_h,acc=acc)
insert_ax.quiver(0,0,h_r*np.cos(h_mean),h_r*np.sin(h_mean),color='k', scale=0.5,scale_units='y',width=0.025,label='Real Ant')
insert_ax.plot(np.linspace(h_mean-h_ci95,h_mean+h_ci95,20),np.repeat(h_r*4,20),color='k',lw=5)
insert_ax.scatter(h_mean-h_ci95,h_r*4,s=50,marker='.',color='k',edgecolor='k')
insert_ax.scatter(h_mean+h_ci95,h_r*4,s=50,marker='.',color='k',edgecolor='k')

# habitual route
ax.plot(route_memory['pos'][:,0]/100,route_memory['pos'][:,1]/100,color='gray',lw=10,alpha=0.6,label='Habitual Route')
interval = 4
ax.quiver(route_memory['pos'][::interval,0]/100,route_memory['pos'][::interval,1]/100, 
          np.cos(route_memory['h'][0][::interval]),np.sin(route_memory['h'][0][::interval]),
          width=0.005,scale=30,color='k')

# RP
ax.text((pos[i][0,0]+20)/100,(pos[i][0,1]-20)/100,'RP',fontsize=fontsize,color='k')
ax.scatter(pos[i][0,0]/100,pos[i][0,1]/100, color='k',s=100)

# Nest
ax.scatter(0,0,color='r',marker='*',s=300)
ax.text(0.2,-0.2,'Nest',fontsize=fontsize,color='red')

# Feeder
ax.scatter(-7,-7,color='k',marker='s',s=300)
ax.text(-7.2,-8,'Feeder',fontsize=30,color='k')

# format adjust
insert_ax.set_yticklabels('')
ticks = insert_ax.get_yticklabels()
[tick.set_fontsize(fontsize-5) for tick in ticks]
ticks = insert_ax.get_xticklabels()
[tick.set_fontsize(fontsize-5) for tick in ticks]
insert_ax.legend(fontsize=fontsize-8)

ticks = ax.get_yticklabels()
[tick.set_fontsize(fontsize) for tick in ticks]
ticks = ax.get_xticklabels()
[tick.set_fontsize(fontsize) for tick in ticks]
ax.set_title('Visual Homing',color='k',fontsize=fontsize)
ax.set_xlabel('X / m',fontsize=fontsize)
ax.set_ylabel('Y / m',fontsize=fontsize)
ax.legend(fontsize=fontsize-5)
ax.set_xlim(-10,5)
ax.set_ylim(-10,5)
ax.grid(1)
ax.set_aspect(1)
# plt.savefig('viusal_homing_results.pdf')

# %% [markdown]
### <font color='gray'> optimal integration </font>

# %% [code]
r_sub_folder = 'optimal_integration/'

# %% [markdown]
### <font color='black'> _results of tuning PI uncertainty_ </font>

# %% [code]
# initial heading analysis of the agents
import circular_statistics as cs

PI_l = [10,100,300,700]
pos = []
h = []
# load data
for i in range(4):
    data = sio.loadmat(r_folder + r_sub_folder + 'PI' + str(PI_l[i]) + '_VH_SP5.mat')
    pos.append(data['pos'])
    h.append(data['h'])
# calculate the initial headings
ck_ind = []
ck_h = []
for j in range(4):
    ck_ind.append(cs.get_check_points_index(60,pos[j]))
    ck_ind[j] = list(filter(lambda x: x!=0, ck_ind[j]))
    ck_h.append([h[j][i][ck_ind[j][i]] for i in range(len(ck_ind[j]))])
# calculate the circular statistics
r = []
mean = []
ci_95 = []
num = []
for i in range(4):
    r_i, mean_i, sd0_i, ci95_i, num_i = cs.circular_statistics(ck_h[i],acc=100)
    r.append(r_i)
    mean.append(mean_i)
    ci_95.append(ci95_i)
    num.append(num_i)

# plot the circular data
fig = plt.figure(figsize=(6,6))
fontsize=30
ax = fig.add_subplot(111,projection='polar')
color_list = ['gray','gray','gray','gray']
for i in range(4):
    ax.quiver(0,0,r[i]*np.cos(mean[i]),r[i]*np.sin(mean[i]),color=color_list[i], width=0.012, scale=0.5,scale_units='y')
    ax.plot(np.linspace(mean[i]-ci_95[i],mean[i]+ci_95[i],20),np.repeat(4 * r[i],20),color=color_list[i],lw=4)
    ax.scatter(mean[i]-ci_95[i],4 * r[i],s=220,marker='.',color='gray',edgecolor=color_list[i])
    ax.scatter(mean[i]+ci_95[i],4 * r[i],s=220,marker='.',color='gray',edgecolor=color_list[i])
    ax.text(mean[i]+ci_95[i],4 * r[i],'%sm'%(PI_l[i]/100),fontsize=24,color='orange')
# the PI and Visual Diretion
pi_d = 3*np.pi/2
pi_v = np.deg2rad(140)

tri_len = 0.8
tri_pos_l = 4.9
tri_pi = plt.Polygon([[pi_d,tri_pos_l],
                      [pi_d+np.arctan2((tri_len/2),tri_pos_l-tri_len*np.cos(np.pi/6)),np.sqrt((tri_len/2)**2+(tri_pos_l-tri_len*np.cos(np.pi/6))**2)],
                      [pi_d-np.arctan2((tri_len/2),tri_pos_l-tri_len*np.cos(np.pi/6)),np.sqrt((tri_len/2)**2+(tri_pos_l-tri_len*np.cos(np.pi/6))**2)]],
                    color='orange')
ax.add_patch(tri_pi)
tri_pi = plt.Polygon([[pi_v,tri_pos_l],
                      [pi_v+np.arctan2((tri_len/2),tri_pos_l-tri_len*np.cos(np.pi/6)),np.sqrt((tri_len/2)**2+(tri_pos_l-tri_len*np.cos(np.pi/6))**2)],
                      [pi_v-np.arctan2((tri_len/2),tri_pos_l-tri_len*np.cos(np.pi/6)),np.sqrt((tri_len/2)**2+(tri_pos_l-tri_len*np.cos(np.pi/6))**2)]],
                    color='r')
ax.add_patch(tri_pi)
ax.set_ylim(0,5)

ax.set_yticklabels('')
ticks = ax.get_xticklabels()
[tick.set_fontsize(fontsize-5) for tick in ticks];

# plt.savefig('optimal_tune_pi.pdf')

# %% [markdown]
### <font color='black'> _results of tuning VH uncertainty_ </font>

# %% [code]
# combining the tuning visual experiments
tune_visual_r = [0,0,0]
tune_visual_mean = [0,0,0]
tune_visual_ci95 = [0,0,0]
tune_visual_num = [0,0,0]

tune_visual_vf = [0,0,0]
tune_visual_dis = [0,0,0]

# RP1
data = sio.loadmat(r_folder + r_sub_folder + 'PI100_VH_SP5.mat')
pos = data['pos']
h = data['h']
tune_visual_dis[0] = np.sqrt(np.sum(pos[0,0]**2 + pos[0,1]**2))/100.0
ck_h = cs.get_check_points_h(60,pos,h)
tune_visual_r[0], tune_visual_mean[0], x, tune_visual_ci95[0], tune_visual_num[0] = cs.circular_statistics(ck_h,acc=100)

# RP2
data = sio.loadmat(r_folder + r_sub_folder + 'PI_VH_SP15.mat')
pos = data['pos']
h = data['h']
tune_visual_dis[1] = np.sqrt(np.sum(pos[0,0]**2 + pos[0,1]**2))/100.0
ck_h = cs.get_check_points_h(30,pos,h)
tune_visual_r[1], tune_visual_mean[1], x, tune_visual_ci95[1], tune_visual_num[1] = cs.circular_statistics(ck_h,acc=100)

# RP3
data = sio.loadmat(r_folder + r_sub_folder + 'PI_VH_SP25.mat')
pos = data['pos']
h = data['h']
tune_visual_dis[2] = np.sqrt(np.sum(pos[0,0]**2 + pos[0,1]**2))/100.0
ck_h = cs.get_check_points_h(30,pos,h)
tune_visual_r[2], tune_visual_mean[2], x, tune_visual_ci95[2], tune_visual_num[2] = cs.circular_statistics(ck_h,acc=100)

# plot the data
fig = plt.figure(figsize=(6,6))
fontsize=30
ax = fig.add_subplot(111,projection='polar')

for i in range(3):
    ax.quiver(0,0,tune_visual_r[i]*np.cos(tune_visual_mean[i]),tune_visual_r[i]*np.sin(tune_visual_mean[i]),color='gray', 
              width=0.012, scale=0.5,scale_units='y')
    ax.plot(np.linspace(tune_visual_mean[i]-tune_visual_ci95[i],tune_visual_mean[i]+tune_visual_ci95[i],20),
            np.repeat(4 * tune_visual_r[i],20),color='gray',lw=4)
    ax.scatter(tune_visual_mean[i]-tune_visual_ci95[i],4 * tune_visual_r[i],s=220,marker='.',color='gray',edgecolor='gray')
    ax.scatter(tune_visual_mean[i]+tune_visual_ci95[i],4 * tune_visual_r[i],s=220,marker='.',color='gray',edgecolor='gray')
    ax.text(tune_visual_mean[i]+tune_visual_ci95[i],4 * tune_visual_r[i],'%.4sm'%(tune_visual_dis[i]),fontsize=24,color='r')

pi_d = 3*np.pi/2
pi_v = np.deg2rad(140)

tri_len = 0.6
tri_pos_l = 2.9
tri_pi = plt.Polygon([[pi_d,tri_pos_l],
                      [pi_d+np.arctan2((tri_len/2),tri_pos_l-tri_len*np.cos(np.pi/6)),np.sqrt((tri_len/2)**2+(tri_pos_l-tri_len*np.cos(np.pi/6))**2)],
                      [pi_d-np.arctan2((tri_len/2),tri_pos_l-tri_len*np.cos(np.pi/6)),np.sqrt((tri_len/2)**2+(tri_pos_l-tri_len*np.cos(np.pi/6))**2)]],
                    color='orange')
ax.add_patch(tri_pi)
tri_pi = plt.Polygon([[pi_v,tri_pos_l],
                      [pi_v+np.arctan2((tri_len/2),tri_pos_l-tri_len*np.cos(np.pi/6)),np.sqrt((tri_len/2)**2+(tri_pos_l-tri_len*np.cos(np.pi/6))**2)],
                      [pi_v-np.arctan2((tri_len/2),tri_pos_l-tri_len*np.cos(np.pi/6)),np.sqrt((tri_len/2)**2+(tri_pos_l-tri_len*np.cos(np.pi/6))**2)]],
                    color='r')
ax.add_patch(tri_pi)

ax.set_ylim(0,3)
ax.set_yticklabels('')
ticks = ax.get_xticklabels()
[tick.set_fontsize(fontsize-5) for tick in ticks];

# plt.savefig('optimal_tune_v.pdf')

# %% [markdown]
### <font color='black'> _typical homing path_ </font>

# %% [code]
# pi_route
pi_route_mem_data = sio.loadmat(d_folder + 'PiRouteMemory.mat')


fontsize = 30
fig,ax = plt.subplots(figsize=(6,8))

# pi
data = sio.loadmat(r_folder + r_sub_folder + 'PI_Route.mat')
homing_pos = data['pos'][:500]
ax.plot(homing_pos[:,0]/100,homing_pos[:,1]/100,color='orange',lw=2,label='PI')
# vh
data = sio.loadmat(r_folder + r_sub_folder + 'VH_Route.mat')
homing_pos = data['pos']
ax.plot(homing_pos[:,0]/100,homing_pos[:,1]/100,color='r',lw=2,label='VH')
# pi+vh
data = sio.loadmat(r_folder + r_sub_folder + 'PI_VH_Route.mat')
homing_pos = data['pos']
ax.plot(homing_pos[:,0]/100,homing_pos[:,1]/100,color='gray',lw=2,label='PI+VH')

ax.plot(pi_route_mem_data['pos'][:,0]/100,pi_route_mem_data['pos'][:,1]/100,color='gray',lw=10,alpha=0.6)
interval = 4
ax.quiver(pi_route_mem_data['pos'][::interval,0]/100,pi_route_mem_data['pos'][::interval,1]/100, 
          np.cos(pi_route_mem_data['h'][0][::interval]),np.sin(pi_route_mem_data['h'][0][::interval]),
          width=0.01,scale=20,color='k')
# nest
ax.scatter(0,0,color='r',marker='*',s=300)
ax.text(0.2,-0.2,'Nest',fontsize=fontsize-10,color='red')

# feeder
ax.scatter(pi_route_mem_data['pos'][-1,0]/100,pi_route_mem_data['pos'][-1,1]/100,color='k',marker='s',s=300)
ax.text(pi_route_mem_data['pos'][-1,0]/100+0.2,pi_route_mem_data['pos'][-1,1]/100+0.2,'Feeder',fontsize=fontsize-10,color='k')

ax.scatter(homing_pos[0,0]/100,homing_pos[0,1]/100,color='k',marker='.',s=200)
ax.text(homing_pos[0,0]/100,homing_pos[0,1]/100,'RP',fontsize=fontsize-5)
ax.set_xlim(-5,4)
# ax.set_ylim(-3,13)
ax.set_xlabel('X / m',fontsize=fontsize-15)
ax.set_ylabel('Y / m',fontsize=fontsize-15)
plt.xticks(fontsize=fontsize-15)
plt.yticks(fontsize=fontsize-15)
ax.grid(1)
ax.set_aspect(1)
ax.legend(fontsize=fontsize-10)
# plt.savefig('pi_vh_route.pdf')

# %% [markdown]
### <font color='black'> _extented homing path: supplementary figure_ </font>

# %% [code]
# plot the extended path of the PI+VH - varies PI length
fig,ax = plt.subplots(1,4,figsize=(24,6))
PI_length = [10,100,300,700]
for i in range(4):
    data = sio.loadmat(r_folder + r_sub_folder + 'PI' + str(PI_l[i]) + '_VH_SP5.mat')
    pos = data['pos']
    h = data['h']
    ax[i].scatter(pos[0,0,0]/100,pos[0,0,1]/100,color='k',marker='s',s=100)
    ax[i].scatter(0,0,color='r',marker='*',s=300)

    for j in range(len(pos)):
        ax[i].plot(pos[j,:,0]/100,pos[j,:,1]/100,color='k',lw=0.5)
    ax[i].set_xlim([-1,2.5])
    ax[i].set_ylim([-2.5,1])
    ax[i].set_aspect(1)
    ax[i].grid(1)
    ax[i].set_xlabel('X / m',fontsize=fontsize-10)
    ax[i].set_ylabel('Y / m',fontsize=fontsize-10)
    ax[i].set_xticks([-1,0,1,2])
    ax[i].set_yticks([-2,-1,0,1])
    ax[i].set_title('home vector length = %sm'%(PI_length[i]/100),fontsize=fontsize-10)
    ticks = ax[i].get_yticklabels()
    [tick.set_fontsize(fontsize-10) for tick in ticks]
    ticks = ax[i].get_xticklabels()
    [tick.set_fontsize(fontsize-10) for tick in ticks]
# plt.savefig('supp_optimal_path1.pdf')

# %% [code]
# plot the extended path of the PI+VH - varies VISUAL
data_rp1 = sio.loadmat(r_folder + r_sub_folder + 'PI100_VH_SP5.mat')
pos_rp1 = data_rp1['pos']
h_rp1 = data_rp1['h']

data_rp2 = sio.loadmat(r_folder + r_sub_folder + 'PI_VH_SP15.mat')
pos_rp2 = data_rp2['pos']
h_rp2 = data_rp2['h']

data_rp3 = sio.loadmat(r_folder + r_sub_folder + 'PI_VH_SP25.mat')
pos_rp3 = data_rp3['pos']
h_rp3 = data_rp3['h']

fig,ax = plt.subplots(1,2,figsize=(12,6))
for i in range(len(h_rp2)):
    ax[0].plot(pos_rp2[i,:,0]/100,pos_rp2[i,:,1]/100,color='k',lw=0.5)
    ax[1].plot(pos_rp3[i,:,0]/100,pos_rp3[i,:,1]/100,color='k',lw=0.5)

ax[0].scatter(pos_rp2[0,0,0]/100,pos_rp2[0,0,1]/100,color='k',marker='s',s=100)
ax[1].scatter(pos_rp3[0,0,0]/100,pos_rp3[0,0,1]/100,color='k',marker='s',s=100)

rp_dis = [6.18,10.3]
for i in [0,1]:
    ax[i].scatter(0,0,color='r',marker='*',s=300)
    ax[i].set_title('RP distance = %2.4sm'%(rp_dis[i]),fontsize=fontsize-10)
    ax[i].set_xlim([-1,10])
    ax[i].set_ylim([-6,1])
    ax[i].set_aspect(1)
    ax[i].grid(1)
    ax[i].set_xlabel('X / m',fontsize=fontsize-10)
    ax[i].set_ylabel('Y / m',fontsize=fontsize-10)
    ticks = ax[i].get_yticklabels()
    [tick.set_fontsize(fontsize-10) for tick in ticks]
    ticks = ax[i].get_xticklabels()
    [tick.set_fontsize(fontsize-10) for tick in ticks]
# plt.savefig('supp_optimal_path2.pdf')

# %% [markdown]
## <font color='blue'> route following (RF) </font>

# %% [code]
r_sub_folder = 'route_following/'

# the route memory
route_memory = sio.loadmat(d_folder + 'ArcRouteMemory.mat')
# the home memory
home_memory = sio.loadmat(d_folder + 'HomeMemory_X0Y0.mat')

# %% [markdown]
### <font color='black'> _ZM phase tracking performances_ </font>

# %% [markdown]
#### <font color='black'> _single point ZM tracking_ </font>

# %% [code]
from image_processing import visual_sense
# bad(-2.5,-3.5) /good(-8,2) tracking
h_s = [np.arange(s_h,s_h+np.pi*2,19/180*np.pi) for s_h in [0, np.pi/2, np.pi, 3*np.pi/2.0]]
zm_a_s = []
zm_p_s = []
for h_ii in h_s:
    for h_i in h_ii:
        # good tracking
#         zm_a, zm_p = visual_sense(world, -8, 2, h_i, nmax=zm_n_max)
        # bad tracking
        zm_a, zm_p = visual_sense(world, -2.5, -3.5, h_i, nmax=zm_n_max)
        zm_a_s.append(zm_a)
        zm_p_s.append(zm_p)

# %% [code]
# plot bad(-2.5,-3.5) / good(1.5,-3) tracking
fig,ax = plt.subplots(figsize=(8,4))
ax.set_xlabel('Heading / rad',fontsize=30)
ax.set_ylabel('ZM-phase / rad',fontsize=30)
zm_phase = [zm_p_s[i][16] for i in range(len(zm_p_s))]
ax.set_ylim(-np.pi,np.pi)
ax.set_xlim(-np.pi,np.pi)
for i in range(2,3):
    perfect_h = zm_phase[i*19]/180*np.pi - h_s[i]
    perfect_h = ((perfect_h) + np.pi)%(np.pi*2.0) - np.pi
    ax.scatter((h_s[i] + np.pi) % (2.0 * np.pi)-np.pi,perfect_h,color='r',label='Animal orientation',s=60,alpha=0.8)
    ax.plot((h_s[i] + np.pi) % (2.0 * np.pi)-np.pi,perfect_h,color='r')
    ax.scatter((h_s[i] + np.pi) % (2.0 * np.pi) - np.pi,np.array(zm_phase[i*19:(i+1)*19])/180*np.pi,color='b',
               label='ZM-Phase tracking',s=60,alpha=0.8)
    ax.plot((h_s[i] + np.pi) % (2.0 * np.pi) - np.pi,np.array(zm_phase[i*19:(i+1)*19])/180*np.pi,color='b')
ax.grid(1)
ax.legend(fontsize=20)
plt.xticks(fontsize=30)
plt.yticks(fontsize=30);
# plt.savefig('zm_p_tracking_bad.pdf')
# plt.savefig('zm_p_tracking_good.pdf')

# %% [markdown]
#### <font color='black'> _cross world ZM tracking_ </font>

# %% [code]
# load data from the simulation
rf_data = sio.loadmat(r_folder + r_sub_folder + 'QuiverPlotData_X-10_2_Y-8_2_SH20.mat')

# sampled num in x-y direction
sample_num = 20
# sampled locations
pos_x = np.linspace(-10,2,sample_num)
pos_y = np.linspace(-8,2,sample_num)

# sampled headings
h = np.linspace(-np.pi,np.pi,10)

# check the data for RF
# 1.RF memory , 2.the phase-tracking, 3.RF suggested

# current zm p
current_zm_p = rf_data['current_zm_p']
current_zm_p_rad = current_zm_p/180.0 *np.pi
diff_zm_p = (np.diff(current_zm_p_rad) + np.pi) %(np.pi*2) - np.pi
for p in diff_zm_p:
    p[np.where(p>0)] = 0
zm_p_ratio = diff_zm_p/(h[1]-h[0])
# inverse the ratio<-1.0
for p in zm_p_ratio:
    p[np.where(p<-1.0)] = 1.0/p[np.where(p<-1.0)]
zm_p_ratio_mean = np.mean(zm_p_ratio,axis=1)

import circular_statistics as cs
# ann output
ann_output = rf_data['ann_output']
ann_mean = list(map(cs.circular_statistics, ann_output))
ann_cir_statistic = {'r':[ann_mean[i][0] for i in range(sample_num**2)],'mean':[ann_mean[i][1] for i in range(sample_num**2)],
                     'ci95':[ann_mean[i][3] for i in range(sample_num**2)]}
# RF angle 
rf_angle = list(map(cs.calculate_rf_motor, ann_output, np.tile(h,[sample_num**2,1]), current_zm_p_rad))
rf_mean = list(map(cs.circular_statistics,rf_angle))
rf_cir_statistic = {'r':[rf_mean[i][0] for i in range(sample_num**2)],'mean':[rf_mean[i][1] for i in range(sample_num**2)],
                    'ci95':[rf_mean[i][3] for i in range(sample_num**2)]}

# %% [code]
# plot
fig,ax = plt.subplots(figsize=(8,10))

h_plot_s = (np.array(rf_cir_statistic['mean']) - np.array(rf_cir_statistic['ci95'])).reshape(sample_num,sample_num) + np.pi
h_plot_e = (np.array(rf_cir_statistic['mean']) + np.array(rf_cir_statistic['ci95'])).reshape(sample_num,sample_num) + np.pi

h_plot_s = np.rad2deg(h_plot_s)
h_plot_e = np.rad2deg(h_plot_e)

wedges = []
for i in range(sample_num):
    for j in range(sample_num):
        wedge = mpatches.Wedge([pos_x[j],pos_y[i]], 0.3, h_plot_s[i,j], h_plot_e[i,j], ec="none")
        wedges.append(wedge)

collection = PatchCollection(wedges,  color='blue', alpha=0.3)
ax.add_collection(collection)

h_plot = np.array(rf_cir_statistic['mean']).reshape(sample_num,sample_num) + np.pi
r_plot = np.array(rf_cir_statistic['r']).reshape(sample_num,sample_num)

# sampled positions
X,Y = np.meshgrid(pos_x,pos_y)
ax.scatter(X,Y,color='gray',marker='o',s=10,alpha=0.5)

ax.set_title('Route Following',fontsize=30)
plt.xticks(fontsize=30)
plt.yticks(fontsize=30)
ax.set_aspect(1)
# plt.savefig('Whole_RouteFollowingResults.pdf')

# %% [markdown]
### <font color='black'> _results and homing path_ </font>

# %% [code]
fig,ax=plt.subplots(figsize=(12,12))
insert_ax = fig.add_axes([0.2,0.6,0.2,0.2],projection='polar')

data = sio.loadmat(r_folder + r_sub_folder + 'RF_ONLY.mat')
pos = data['pos']
h = data['h']
# plot will end at the points nearest to the nest for the all homing path
dis = [pos[i][:,0]**2 + pos[i][:,1]**2 for i in range(len(pos))]
end_t = [np.argmin(dis[i])+1 for i in range(len(pos))]

# plot homing route
for i in range(len(pos)):   
#     ax.scatter(InsectNaviAgent.homing_pos[mask][:,0]/100,InsectNaviAgent.homing_pos[mask][:,1]/100,c='red')
    ax.plot(pos[i][:end_t[i]-1,0]/100,pos[i][:end_t[i]-1,1]/100,lw=1.5,color='blue')
    ax.scatter(pos[i][0,0]/100,pos[i][0,1]/100,marker='o',color='k',s=100,alpha=0.5)

# initial heading analysis of the agents released on route
import circular_statistics as cs

## simualted ant
data = sio.loadmat(r_folder + r_sub_folder + 'RF_released_on_route.mat')
pos = data['pos']
h = data['h']
ck_h = cs.get_check_points_h(60,pos,h)
r_i, mean_i, sd0_i, ci95_i, num_i = cs.circular_statistics(ck_h,acc=100)
insert_ax.quiver(0,0,r_i*np.cos(mean_i),r_i*np.sin(mean_i),color='blue', width=0.012, scale=0.5,scale_units='y',label='Model')
insert_ax.plot(np.linspace(mean_i-ci95_i,mean_i+ci95_i,20),np.repeat(4 * r_i,20),color='blue',lw=5,alpha=0.6)
insert_ax.scatter(mean_i-ci95_i,4 * r_i,s=50,marker='.',color='blue',edgecolor='blue',alpha=0.6)
insert_ax.scatter(mean_i+ci95_i,4 * r_i,s=50,marker='.',color='blue',edgecolor='blue',alpha=0.6)

## real ant
real_ant_data = sio.loadmat(r_folder + r_sub_folder + 'Wystrach2012_OnOffRoute.mat')
real_cp_h = real_ant_data['head_N1_RX_R'][0]
h_r, h_mean, h_sd0, h_ci95, r_num = cs.circular_statistics(real_cp_h,acc=acc)
insert_ax.quiver(0,0,h_r*np.cos(h_mean),h_r*np.sin(h_mean),color='r', scale=0.5,scale_units='y',width=0.025,label='Real Ant')
insert_ax.plot(np.linspace(h_mean-h_ci95,h_mean+h_ci95,20),np.repeat(h_r*4,20),color='r',lw=5)
insert_ax.scatter(h_mean-h_ci95,h_r*4,s=50,marker='.',color='r',edgecolor='r')
insert_ax.scatter(h_mean+h_ci95,h_r*4,s=50,marker='.',color='r',edgecolor='r')

# habitual route
ax.plot(route_memory['pos'][:,0]/100,route_memory['pos'][:,1]/100,color='gray',lw=10,alpha=0.6)
interval = 4
ax.quiver(route_memory['pos'][::interval,0]/100,route_memory['pos'][::interval,1]/100, 
          np.cos(route_memory['h'][0][::interval]),np.sin(route_memory['h'][0][::interval]),
          width=0.005,scale=30,color='k')

# nest
ax.scatter(0,0,color='r',marker='*',s=300)
ax.text(0.5,-0.2,'Nest',fontsize=30,color='red')

# RPs
ax.text(-8,-7.5,'Release pionts',fontsize=30,color='k')

plt.xticks(fontsize=30)
plt.yticks(fontsize=30)
# format adjust
insert_ax.set_yticklabels('')
ticks = insert_ax.get_yticklabels()
[tick.set_fontsize(fontsize-5) for tick in ticks]
ticks = insert_ax.get_xticklabels()
[tick.set_fontsize(fontsize-5) for tick in ticks]
insert_ax.legend(fontsize=fontsize-8)

ax.grid(1)
ax.set_xlabel('X / m',fontsize=30)
ax.set_ylabel('Y / m',fontsize=30)
ax.set_aspect(1)
# plt.savefig('route_following_results.pdf')

# %% [markdown]
## <font color='black'> whole model </font>

# %% [code]
r_sub_folder = 'whole_model/'

# %% [markdown]
### <font color='black'> _homing path of ZV and FV_ </font>

# %% [code]
# homing path of the whole model
route_mem_data = sio.loadmat(d_folder + 'ArcRouteMemory.mat')
fig,ax = plt.subplots(figsize=(8,10))

# nest
ax.scatter(route_mem_data['pos'][-1,0]/100,route_mem_data['pos'][-1,1]/100,color='r',marker='*',s=300)
ax.text(route_mem_data['pos'][-1,0]/100,route_mem_data['pos'][-1,1]/100,'Nest',fontsize=fontsize-10,color='red')

# feeder
ax.scatter(route_mem_data['pos'][1,0]/100,route_mem_data['pos'][1,1]/100,color='k',marker='s',s=300)
ax.text(route_mem_data['pos'][1,0]/100+0.2,route_mem_data['pos'][1,1]/100+0.2,'Feeder',fontsize=fontsize-10,color='k')

# route
ax.plot(route_mem_data['pos'][:,0]/100,route_mem_data['pos'][:,1]/100,color='gray',lw=10,alpha=0.6)
interval = 4
ax.quiver(route_mem_data['pos'][::interval,0]/100,route_mem_data['pos'][::interval,1]/100, 
          np.cos(route_mem_data['h'][0][::interval]),np.sin(route_mem_data['h'][0][::interval]),
          width=0.01,scale=25,color='k',alpha=0.5)

# ZV
data = sio.loadmat(r_folder + r_sub_folder + 'final_ZV.mat')
homing_pos = data['homing_pos'][:180]
ax.plot(homing_pos[:,0]/100,homing_pos[:,1]/100,color='k',lw=1.5,ls='--',label='ZV')
ax.scatter(homing_pos[96,0]/100,homing_pos[96,1]/100,color='orange',marker='D',s=100)

# FV
data = sio.loadmat(r_folder + r_sub_folder + 'final_FV.mat')
homing_pos = data['homing_pos']
ax.plot(homing_pos[:,0]/100,homing_pos[:,1]/100,color='k',lw=1.5,ls='-',label='FV')
ax.scatter(homing_pos[78,0]/100,homing_pos[78,1]/100,color='orange',marker='D',s=100)

# RP
ax.scatter(homing_pos[0,0]/100,homing_pos[0,1]/100,color='k',marker='.',s=200)
ax.text(homing_pos[0,0]/100,homing_pos[0,1]/100,'RP',fontsize=fontsize-5)

ax.set_xlim(-8,3)
ax.set_ylim(-8,2)
ax.set_xlabel('X / m',fontsize=fontsize-15)
ax.set_ylabel('Y / m',fontsize=fontsize-15)
plt.xticks(fontsize=fontsize-15)
plt.yticks(fontsize=fontsize-15)
ax.grid(1)
ax.set_aspect(1)
ax.legend(fontsize=fontsize-15)

# plt.savefig('whole_homing_path.pdf')

# %% [markdown]
### <font color='black'> _activation of TUN, SN1 and SN2_ </font>

# %% [code]
# ZV
# data = sio.loadmat(r_folder + r_sub_folder + 'final_ZV.mat')

# FV
data = sio.loadmat(r_folder + r_sub_folder + 'final_FV.mat')

fig,ax = plt.subplots(3,1,figsize=(8,6))

end_t = 160

SN1 = data['homing_state'][0][:end_t]

# SN1
ax[0].plot(SN1, c='r',lw=2)
# ax[0].set_xticks([])
ax[0].text(10,0.75,'SN1',fontsize=fontsize-10,color='r')

# SN2
ax[1].plot(1-SN1,c='cyan',lw=2)
# ax[1].set_xticks([])
ax[1].text(10,0.75,'SN2',fontsize=fontsize-10,color='cyan')

# TUN
ax[2].plot(data['homing_vh_sensory'][0][:end_t] / 80, c='blue',lw=2)
ax[2].text(10,0.75,'TUN',fontsize=fontsize-10,color='blue')
ax[2].set_xlabel('Time step',fontsize=fontsize)
ax[2].set_ylabel('Activation',fontsize=fontsize)

for a in ax:
    # dimond marker
    a.scatter(78,1,c='orange',s=100,marker='D')
    a.set_xlim([0,end_t+1])
    a.set_ylim([-0.1,1.1])
    a.grid(1)
    ticks = a.get_yticklabels()
    [tick.set_fontsize(fontsize-10) for tick in ticks]
    ticks = a.get_xticklabels()
    [tick.set_fontsize(fontsize-10) for tick in ticks]

# plt.savefig('SN1_SN2_TUN_ZV.pdf')
