# Supplementary material for: A decentralised neural model explaining optimal integration of navigational strategies in insects
Source: eLife. 2020 Jun 26;9:e54026. doi: 10.7554/eLife.54026 (PMC7365663; doi:10.7554/eLife.54026)
Supplement: Source code 1. [file elife-54026-code1.zip › README.txt]

The source code and other material submmited to eLife.

Related paper:

eLife (27-11-2019-RA-BX-eLife-54026)

A Decentralised Neural Model Explaining Optimal Integration of Navigational Strategies in Insects.
Xuelong Sun,  Michael Mangan, Shignag Yue

Content:

-1. Folders:

1) data: folder containing the pre-generated data for running the simularions, e.g. the simulated 3D world. 
How to use this data can be finded in the simulation.ipynb.

2) results: folder containing all the results of the simulations shown in the paper.

-2. Files:

1) *.py files:  All souce code of the model implementation.

2) simulation.ipynb: Jupyter notebook showing how to run all the simulations in the paper.

3) figs_in_paper.ipynb: Jupyter notebook showing how to plot the figures in the paper.

* Goto the Github repository may be helpful:  https://github.com/XuelongSun/InsectNavigationToolkitModelling
* Any questions please feel free to contact Xuelong Sun via xsun@lincoln.ac.uk
