# Supplementary material for: A decentralised neural model explaining optimal integration of navigational strategies in insects
Source: eLife. 2020 Jun 26;9:e54026. doi: 10.7554/eLife.54026 (PMC7365663; doi:10.7554/eLife.54026)
Supplement: Source code 1. [file elife-54026-code1.zip › simulations.ipynb]

# %% [markdown]
# <center>Simulations of Insect Navigation Model</center>

##### <center><font color='gray'>_Xuelong Sun_, _2020-04-01_</font></center>

# %% [markdown]
## 0. Dependance

# %% [markdown]
### Packages and settings

# %% [code]
import scipy.io as sio
import numpy as np

%load_ext autoreload
%autoreload 2

# %% [markdown]
### Data

# %% [code]
# the simulated 3D world
world = sio.loadmat('data/world.mat')
# the route memory
route_memory = sio.loadmat('data/ArcRouteMemory.mat')
# the home memory
home_memory = sio.loadmat('data/HomeMemory_X0Y0.mat')
# the max order of ZM
zm_n_max = 16

# %% [markdown]
## 1. Basic simulation

# %% [markdown]
### <font color='orange'>_path integration (PI)_</font>

# %% [markdown]
#### * generate PI memory

# %% [code]
from path_integration import PathIntegrationAgent
# set parameters
initial_memory = 0.5
# create an agent
pi = PathIntegrationAgent(initial_memory)
# generate the PI memory
pi_len = 3.0 # m
pi_dir = 45 # deg
pi_memory = pi.generate_pi_memory(pi_len, pi_dir, initial_memory)

# %% [markdown]
#### * homing

# %% [code]
# homing
start_pos = [-700,-700]
start_h = 0
time_out = 100
motor_k = 0.5
pos, h, velocity, pi_memory = pi.homing(start_pos, start_h, time_out, motor_k, step_size=8)

# %% [markdown]
### <font color='red'>_visual homin (VH)_</font>

# %% [markdown]
#### * training the MB network 

# %% [code]
from visual_homing import VisualHomingAgent
# set up parameters
num_pn = 81
num_kc = 4000
vh_learning_rate = 0.1
vh_kc_thr = 0.04
# create an instance
vh = VisualHomingAgent(world, route_memory, home_memory, zm_n_max, vh_learning_rate, vh_kc_thr, num_pn, num_kc)
# training
en = vh.train_mb_network()

# %% [markdown]
#### * homing

# %% [code]
start_pos = [0,-700]
start_h = 0
time_out = 100
vh_k = 0.5
motor_k = 1.5 * 0.25
pos, h, velocity, mb_out, mb_delta = vh.homing(start_pos, start_h, time_out, vh_k, motor_k, step_size=8)

# %% [markdown]
### <font color='blue'>_route following (RF)_</font>

# %% [markdown]
#### * training the ANN

# %% [code]
from route_following import RouteFollowingAgent
# set parameters
rf_learning_rate = 0.1
rf_learning_step = 30000
# create an instance
rf = RouteFollowingAgent(world, route_memory, home_memory, zm_n_max, num_neurons=30)
# train the ANN
rf.train_nn_network(rf_learning_step, rf_learning_rate)

# %% [markdown]
#### * homing

# %% [code]
start_pos = [-700,-700]
start_h = 0
time_out = 100
motor_k = 1.5
pos, h, velocity, nn_output = rf.homing(start_pos, start_h, time_out, motor_k, step_size=8)

# %% [markdown]
### ___whole model___

# %% [markdown]
#### * create the agent of insect navigation and train the networks

# %% [code]
from insect_navigation import InsectNavigationAgent

# set PI parameters
pi_initial_memory = 0.1
pi_len = 3.0 # m
pi_dir = 90 # deg

# set VH parameters
num_pn = 81
num_kc = 4000
vh_learning_rate = 0.1
vh_kc_thr = 0.04

# set RF parameters
rf_learning_rate = 0.1
rf_learning_step = 30000
ann_num_neurons = 30

# set SMP neuron parameters
tun_k = 0.0125
sn_thr = 5.0

# create the insect navigation agent
agent = InsectNavigationAgent(world, route_memory, home_memory, zm_n_max, 
                              vh_learning_rate, vh_kc_thr, num_pn, num_kc, 
                              tun_k, sn_thr,
                              ann_num_neurons,
                              pi_initial_memory)
# training the MB network
en = agent.train_mb_network()
# training the ANN network
err = agent.train_ann_network(rf_learning_step, rf_learning_rate)
# generate PI memory
pi = agent.generate_pi_memory(pi_len, pi_dir, pi_initial_memory)

# %% [markdown]
#### * homing

# %% [code]
start_pos = [-200,-700]
start_h = 90
time_out = 10
motor_k = 1.5

# set PI parameters
pi_initial_memory = 0.1
pi_len = 3.0 # m
pi_dir = 225 # deg
# generate PI memory
pi = agent.generate_pi_memory(pi_len, pi_dir, pi_initial_memory)

# VH tuning scalar
vh_k = 0.5

# start homing
end_t, pos, h, velocity, mb_out, mb_delta, ann_out, vh_memory, pi_memory, ra_memory, tn, sn1, sn2 = agent.homing(start_pos, start_h, time_out,
                                                                                                               vh_k, sn_thr, tun_k, motor_k,
                                                                                                               step_size=8)

# %% [markdown]
## 2. Reproducing behavioural data

Using the seperated model for VH and RF

# %% [markdown]
### visual_navigation on and off route (Wystrach2012)

# %% [markdown]
### <font color='red'>_visual homin (VH)_</font>

# %% [code]
from visual_homing import VisualHomingAgent
# set up parameters
num_pn = 81
num_kc = 4000
vh_learning_rate = 0.1
vh_kc_thr = 0.04
# create an instance
vh = VisualHomingAgent(world, route_memory, home_memory, zm_n_max, vh_learning_rate, vh_kc_thr, num_pn, num_kc)
# training MB
en = vh.train_mb_network()

# trials setting
start_pos = [0,-700]
start_h_s = np.linspace(0, 2 * np.pi, 12, endpoint=False)
time_out = 100
vh_k = 2.0
motor_k = 0.125

pos_s = []
h_s = []

# run the trial
for start_h in start_h_s:
    pos, h, velocity, mb_out, mb_delta = vh.homing(start_pos, start_h, time_out, vh_k, motor_k, step_size=4)
    # store the homing data
    pos_s.append(pos)
    h_s.append(h)

# %% [markdown]
### <font color='blue'>_route following (RF)_</font>

# %% [code]
from route_following import RouteFollowingAgent
# set parameters
rf_learning_rate = 0.1
rf_learning_step = 30000
# create an instance
rf = RouteFollowingAgent(world, route_memory, home_memory, zm_n_max, num_neurons=30)
# train the ANN
rf.train_nn_network(rf_learning_step, rf_learning_rate)

start_pos = [-700,-700]
start_h_s = np.linspace(0, 2 * np.pi, 2, endpoint=False)
time_out = 5
motor_k = 0.125

pos_s = []
h_s = []

# run the trial
for start_h in start_h_s:
    pos, h, velocity, nn_output = rf.homing(start_pos, start_h, time_out, motor_k, step_size=4)
    # store the homing data
    pos_s.append(pos)
    h_s.append(h)

# %% [markdown]
### <font color='gray'>__optimal cue integration__</font>

Using the whole model, but turn-off route following by setting ___sn_thr = 0.0___

# %% [markdown]
#### _tuning PI uncertainty (Wystrach2015)_

# %% [code]
from insect_navigation import InsectNavigationAgent

# set PI parameters
pi_initial_memory = 0.1
pi_len = 3.0 # m
pi_dir = 90 # deg

# set VH parameters
num_pn = 81
num_kc = 4000
vh_learning_rate = 0.1
vh_kc_thr = 0.04

# set RF parameters
rf_learning_rate = 0.1
rf_learning_step = 30000
ann_num_neurons = 30

# set SMP neuron parameters
tun_k = 0.1
sn_thr = 0.0

# create the insect navigation agent
agent = InsectNavigationAgent(world, route_memory, home_memory, zm_n_max, 
                              vh_learning_rate, vh_kc_thr, num_pn, num_kc, 
                              tun_k, sn_thr,
                              ann_num_neurons,
                              pi_initial_memory)
# training the MB network
en = agent.train_mb_network()

# trials setting
# generate PI memory
pi_len_s = [0.1, 1.0, 3.0, 7.0] # m
pi_dir = 90 # deg

start_pos = []
start_h_s = np.linspace(0, 2 * np.pi, 2, endpoint=False)
time_out = 2
motor_k = 0.125

# VH tuning scalar
vh_k = 2.0

pos_s = []
h_s = []

# run the trials 
for start_h in start_h_s:
    for pi_len in pi_len_s:
        # generate different PI home vector length
        pi = agent.generate_pi_memory(pi_len, pi_dir, pi_initial_memory)
        # start homing
        end_t, pos, h, velocity, mb_out, mb_delta, ann_out, vh_memory, pi_memory, ra_memory, tn, sn1, sn2 = agent.homing(start_pos, start_h, time_out,
                                                                                                                   vh_k, sn_thr, tun_k, motor_k,
                                                                                                                   step_size=8)
        pos_s.append(pos)
        h_s.append(h)

# %% [markdown]
#### _tuning VH uncertainty (Legge2014)_

# %% [code]
from insect_navigation import InsectNavigationAgent

# set PI parameters
pi_initial_memory = 0.1
pi_len = 3.0 # m
pi_dir = 90 # deg

# set VH parameters
num_pn = 81
num_kc = 4000
vh_learning_rate = 0.1
vh_kc_thr = 0.04

# set RF parameters
rf_learning_rate = 0.1
rf_learning_step = 30000
ann_num_neurons = 30

# set SMP neuron parameters
tun_k = 0.1
sn_thr = 0.0

# create the insect navigation agent
agent = InsectNavigationAgent(world, route_memory, home_memory, zm_n_max, 
                              vh_learning_rate, vh_kc_thr, num_pn, num_kc, 
                              tun_k, sn_thr,
                              ann_num_neurons,
                              pi_initial_memory)
# training the MB network
en = agent.train_mb_network()

# generate PI memory
pi = agent.generate_pi_memory(pi_len, pi_dir, pi_initial_memory)
        
# trials setting
# generate PI memory
pi_len_s = [0.1, 1.0, 3.0, 7.0] # m
pi_dir = 90 # deg

start_pos_s = []
start_h_s = np.linspace(0, 2 * np.pi, 2, endpoint=False)
time_out = 2
motor_k = 0.125

# VH tuning scalar
vh_k = 2.0

pos_s = []
h_s = []

# run the trials 
for start_h in start_h_s:
    for start_pos in start_pos_s:
        # start homing
        end_t, pos, h, velocity, mb_out, mb_delta, ann_out, vh_memory, pi_memory, ra_memory, tn, sn1, sn2 = agent.homing(start_pos, start_h, time_out,
                                                                                                                   vh_k, sn_thr, tun_k, motor_k,
                                                                                                                   step_size=8)
        pos_s.append(pos)
        h_s.append(h)

# %% [markdown]
#### ___whole model for all the properties we want___


This can be done by using the ___whole model___ cell in the __Basic simulation__ section.

# %% [markdown]
## 3. Other analysis tools

This section contains some code to generate some analysis data, such as the ZM encoding of the 3D world.

# %% [markdown]
#### _Check the frequency phase tracking across the world_

# %% [code]
%%time
from model import *
# check the data for RF
# 1.RF memory , 2.the phase-tracking, 3.RF suggested

# sampled num
sample_num = 20

# sampled locations
pos_x = np.linspace(-10,2,sample_num)
pos_y = np.linspace(-8,2,sample_num)
# sampled heading
h = np.linspace(-np.pi,np.pi,10)

# stored data
ann_output = np.zeros([sample_num**2,len(h)])
current_zm_p = np.zeros([sample_num**2,len(h)])

vc_phase_prefs = np.linspace(-np.pi,np.pi,8,endpoint=False)

for i in range(sample_num**2):
    for k,h_i in enumerate(h):
        A,P = visual_sense(InsectNaviAgent.world_data, pos_x[i%sample_num],pos_y[i//sample_num],h_i,nmax=InsectNaviAgent.nmax)
        current_zm_p[i,k] = P[16]
        nn_input = A.copy()
        nn_input = (nn_input - np.min(nn_input))/np.max(nn_input)
        nn_res = InsectNaviAgent.VC.run_test(nn_input)
        ann_output[i,k] = np.arctan2(np.sum(nn_res*np.sin(vc_phase_prefs)), 
                                     np.sum(nn_res*np.cos(vc_phase_prefs)))          
        
# sio.savemat('QuiverPlotData_X-10_2_Y-8_2_SH20.mat',{'ann_output':ann_output, 'current_zm_p':current_zm_p})

# %% [markdown]
#### _generate frequency coding memory of specific locations and heading defined by __pos and h___

# %% [code]
# generate visual memory along PI route
from image_processing import get_img_view
from zernike_moment import zernike_moment

home_pos_new = np.array([0, 0])
sample_len = 20
pos = np.array([[home_pos_new[0] - sample_len, home_pos_new[1]],
                [home_pos_new[0] - sample_len, home_pos_new[1] - sample_len],
                [home_pos_new[0], home_pos_new[1] - sample_len],
                [home_pos_new[0] + sample_len, home_pos_new[1] - sample_len],
                [home_pos_new[0] + sample_len, home_pos_new[1]],
                [home_pos_new[0] + sample_len, home_pos_new[1] + sample_len],
                [home_pos_new[0], home_pos_new[1] + sample_len],
                [home_pos_new[0] - sample_len, home_pos_new[1] + sample_len],
                [home_pos_new[0], home_pos_new[1]],
                ])
h = np.array([0, 0.25, 0.5, 0.75, 1.0, -0.75, -0.5, -0.25, 0.5]) * np.pi
        
memory_ZM_As = np.zeros([len(pos), 81])
memory_ZM_Ps = np.zeros([len(pos), 81])
memory_imgs =  np.zeros([len(pos), 208, 208])
for i in range(len(pos)):
    memory_imgs[i, :, :] = get_img_view(InsectNaviAgent.world_data, pos[i, 0] / 100.0, pos[i, 1] / 100.0, 0.01,
                                        h[i], hfov_d=360, wrap=True,
                                        blur=False, blur_kernel_size=3)
    index = 0
    for n in range(InsectNaviAgent.nmax + 1):
        for m in range(n + 1):
            if (n - m) % 2 == 0:
                M, memory_ZM_As[i, index], memory_ZM_Ps[i, index] = zernike_moment(255 - memory_imgs[i, :, :], n, m)
                index += 1

# %% [markdown]
#### _compute the frequecny encoding of locations across the world_

# %% [code]
%%time
from image_processing import visual_sense
# generate the ZM coefficients for the world
sample_num = 20
map_x = np.linspace(-10,10,sample_num)
map_y = np.linspace(-10,10,sample_num)
h = np.zeros([len(map_x),len(map_y)])
world_zm_a = np.zeros([len(map_x),len(map_y),81])
world_zm_p = np.zeros([len(map_x),len(map_y),81])
for i,y in enumerate(map_y):
    for j,x in enumerate(map_x):
        A,P = visual_sense(InsectNaviAgent.world_data,x,y,h[i,j],nmax=16)
        world_zm_a[j,i] = A
        world_zm_p[j,i] = P
